# Supplementary material for: Elettaria cardamomum (L.) Maton Essential Oil: An Interesting Source of Bioactive Specialized Metabolites as Inhibitors of Acetylcholinesterase and Butyrylcholinesterase
Source: Plants (Basel). 2023 Oct 2;12(19):3463. doi: 10.3390/plants12193463 (PMC10575282; doi:10.3390/plants12193463)
Supplement: Supplementary file 1 [file plants-12-03463-s001.zip]

Archive with 1 entries (1 files):
- plants-2624902-supplementary.pdf
